# Supplementary material for: A new species of Pseudaulacaspis MacGillivray, 1921 from China (Hemiptera, Coccoidea, Diaspididae) with a key to Chinese species
Source: Zookeys. 2012 Jul 24;(210):9–17. doi: 10.3897/zookeys.210.3122 (PMC3406451; doi:10.3897/zookeys.210.3122)
Supplement: XML Treatment for Pseudaulacaspis [file zookeys.210.3122-treatment1.xml]

<!DOCTYPE tp:taxon-treatment
  PUBLIC "-//TaxonX//DTD Taxonomic Treatment Publishing DTD v0 20100105//EN" "tax-treatment-NSO.dtd">
<tp:taxon-treatment xmlns:tp="http://www.plazi.org/taxpub"><tp:treatment-meta><mixed-citation publication-type="journal"><person-group><name><surname>Wei</surname><given-names>Jiu-Feng</given-names></name><name><surname>Feng</surname><given-names>Ji-Nian</given-names></name></person-group><article-title>A new species of 
                    <italic>Pseudaulacaspis</italic> MacGillivray, 1921 from China (Hemiptera, Coccoidea, Diaspididae) with a key to Chinese species
                </article-title><source>Zookeys</source><day>24</day><month>7</month><year>2012</year><volume>2012</volume><issue>210</issue><fpage>9</fpage><lpage>17</lpage><pub-id pub-id-type="doi">10.3897/zookeys.210.3122</pub-id></mixed-citation></tp:treatment-meta><tp:nomenclature><label>Genus</label><tp:taxon-name>
                        <tp:taxon-name-part taxon-name-part-type="genus">Pseudaulacaspis</tp:taxon-name-part>
                    <object-id xmlns:xlink="http://www.w3.org/1999/xlink" xlink:type="simple">http://species-id.net/wiki/Pseudaulacaspis</object-id>
								</tp:taxon-name><tp:taxon-authority>MacGillivray, 1921</tp:taxon-authority><tp:nomenclature-citation-list><tp:nomenclature-citation><tp:taxon-name>Pseudaulacaspis</tp:taxon-name><comment> MacGillivray, 1921: 305. Type species: <italic><tp:taxon-name>Diaspis pentagona</tp:taxon-name></italic> Targioni Tozzetti, by original designation.</comment></tp:nomenclature-citation></tp:nomenclature-citation-list></tp:nomenclature><tp:treatment-sec sec-type="Generic diagnosis"><title>Generic diagnosis.</title><p><bold>Female scale.</bold> White, suborbicular or long pyriform. Exuviae terminal. <bold>Male scale.</bold> Same colour as female scale, elongate.
                    </p><p><bold>Adult female.</bold> Body shape varied, fusiform, olivary or elongate; derm membraneous except for the marginal of pygidium; mesothorax, metathorax, and abdominal segments I-III produced laterally. <bold>Cephalothorax.</bold> Antennae each with a seta. Anterior spiracles each usually with a cluster of trilocular pores, posterior spiracle each<!--PageBreak--> associate with or without trilocular pores. <bold>Pygidium.</bold> With 2 or 3 pairs of lobes. Median lobes (L1) well-developed, much larger than lobules of lateral lobes, zygotic basally, with a distinct pair of marginal setae between lobes. In general, L1 divide into two types: bark-type, individuals occur on bark and prominent median lobes; leaf-type, those on leaves and sunken into the pygidium. Second lobes (L2) much smaller than the L1, bilobed, divided into inner lobule and outer lobule, outer lobule usually smaller than inner, in some species much reduced. Third lobes (L3) smaller than L2, bilobed or represented by serrations along the body margin in some species. <bold>Gland spines.</bold> Gland spines developed, usually single on abdominal segments VI-VIII, becoming shorter into conical on anterior segments which called gland tubercles. <bold>Ducts.</bold> Dorsum with 2-barred ducts, forming submedial and submarginal rows on abdominal and pygidium, usually as same size as marginal macroducts. Ventral microductsscattered. <bold>Anal opening.</bold> Anal opening close to the base of or situated about the centre of the pygidium. <bold>Perivulvar pores</bold> quinquelocular, in five groups.
                    </p></tp:treatment-sec><tp:treatment-sec sec-type="Remarks"><title>Remarks.</title><p>This genus is very closely related to <italic><tp:taxon-name>Chionaspis</tp:taxon-name></italic> Signoret, 1868 and <italic><tp:taxon-name>Aulacaspis</tp:taxon-name></italic> Cockerell, 1893 in feature of pygidial lobes and dorsal ducts present on pygidium and abdomen, but can differ from these genus: presence of a pair of setae between the median lobes in <italic><tp:taxon-name>Pseudaulacaspis</tp:taxon-name></italic>, but absent in <italic><tp:taxon-name>Chionaspis</tp:taxon-name></italic> and <italic><tp:taxon-name>Aulacaspis</tp:taxon-name></italic>.
                    </p></tp:treatment-sec></tp:taxon-treatment>
